# Supplementary material for: A Systematic Study of Yiqi Qubai Standard Decoction for Treating Vitiligo Based on UPLC-Q-TOF/MS Combined with Chemometrics, Molecular Docking, and Cellular and Zebrafish Assays
Source: Pharmaceuticals (Basel). 2023 Dec 11;16(12):1716. doi: 10.3390/ph16121716 (PMC10747336; doi:10.3390/ph16121716)
Supplement: Supplementary file 1 [file pharmaceuticals-16-01716-s001.zip]

Archive with 17 entries (17 files):
- Figure S1 Loading plot of HQ (A); YZZ (B); CWZ (C); and JQG (D).jpg
- Figure S2 The interaction surface (A) and the contour diagram (B) of the first extraction time (X2) and the second extraction time (X3).jpg
- Figure S3 (A) The condition of zebrafish 72 hpf in the presence of YQD; (B) The calculated LC50 of YQD in zebrafish.jpg
- Table S1 Similarity analysis of the fingerprint chromatograms.pdf
- Table S10 Data of KEGG analysis.xls
- Table S11 The degree value in the CTP network.xls
- Table S12 Activation rate of YQD to mushroom tyrosinase.pdf
- Table S13 The toxicity of YQD to zebrafish embryos.pdf
- Table S14 Origin and batch information of HQ, YZZ, CWZ, and JQG.pdf
- Table S2 Eigenvalue and variance contribution rate.pdf
- Table S3 ANOVA table for the OD (Box-Behnken design).pdf
- Table S4 Experimental validation results.pdf
- Table S5 The content of CAG and CA in 10 batches of YQD.pdf
- Table S6 Compounds and target used for network pharmacology analysis.xls
- Table S7 Overlapping of drug-related targets and disease-related targets.xls
- Table S8 Data of PPI network diagrams.xls
- Table S9 The degree value in the CTD network.xls
