# Supplementary material for: A Systematic Study of Yiqi Qubai Standard Decoction for Treating Vitiligo Based on UPLC-Q-TOF/MS Combined with Chemometrics, Molecular Docking, and Cellular and Zebrafish Assays
Source: Pharmaceuticals (Basel). 2023 Dec 11;16(12):1716. doi: 10.3390/ph16121716 (PMC10747336; doi:10.3390/ph16121716)
Supplement: Supplementary file 1 [file pharmaceuticals-16-01716-s001.zip › Table S11 The degree value in the CTP network.xls]

## Sheet: Sheet1
Table S11 The degree value in the CTP network
SUID	AverageShortestPathLength	BetweennessCentrality	ClosenessCentrality	Degree	Eccentricity	IsSingleNode	name	NeighborhoodConnectivity	NumberOfDirectedEdges	PartnerOfMultiEdgedNodePairs	Radiality	selected	shared name	Stress	TopologicalCoefficient	type
5073	1.9011	0.194157	0.526012	27	4	FALSE	Pathways in cancer	10.6667	27	0	0.849817	FALSE	Pathways in cancer	33464	0.201389	Pathway
5057	2.0989	0.0438833	0.47644	21	3	FALSE	AKT1	12.5238	21	0	0.81685	FALSE	AKT1	15958	0.288095	gene
5052	2.14286	0.0334284	0.466667	19	3	FALSE	PIK3CA	12.7895	19	0	0.809524	FALSE	PIK3CA	12838	0.294737	gene
5050	2.14286	0.0334284	0.466667	19	3	FALSE	PIK3CB	12.7895	19	0	0.809524	FALSE	PIK3CB	12838	0.294737	gene
5044	2.14286	0.0404914	0.466667	19	3	FALSE	PIK3R1	12.6316	19	0	0.809524	FALSE	PIK3R1	13374	0.290789	gene
5017	2.16484	0.0382017	0.461929	19	4	FALSE	MAPK1	12.7368	19	0	0.805861	FALSE	MAPK1	13260	0.300945	gene
5049	2.16484	0.02856	0.461929	18	3	FALSE	PIK3CD	13.1111	18	0	0.805861	FALSE	PIK3CD	11432	0.302778	gene
5075	2.25275	0.0622352	0.443902	17	4	FALSE	Lipid and atherosclerosis	11.9412	17	0	0.791209	FALSE	Lipid and atherosclerosis	14054	0.260504	Pathway
5001	2.2967	0.0603724	0.435407	17	4	FALSE	TNF	8.88235	17	0	0.783883	FALSE	TNF	13960	0.22521	gene
5046	2.45055	0.0374	0.408072	16	4	FALSE	M30	12.0625	16	0	0.758242	FALSE	M30	9578	0.325368	mol
5076	2.31868	0.0570351	0.43128	15	4	FALSE	Chemical carcinogenesis - reactive oxygen species	13	15	0	0.78022	FALSE	Chemical carcinogenesis - reactive oxygen species	12980	0.292683	Pathway
6288	2.31868	0.0286932	0.43128	15	4	FALSE	Proteoglycans in cancer	14.9333	15	0	0.78022	FALSE	Proteoglycans in cancer	9982	0.339837	Pathway
5008	2.31868	0.0531486	0.43128	15	5	FALSE	IGF1	10.1333	15	0	0.78022	FALSE	IGF1	11552	0.246847	gene
5000	2.31868	0.0643815	0.43128	15	4	FALSE	GSTM1	7.8	15	0	0.78022	FALSE	GSTM1	12248	0.188889	gene
5077	2.38462	0.0283964	0.419355	14	4	FALSE	PI3K-Akt signaling pathway	13.7143	14	0	0.769231	FALSE	PI3K-Akt signaling pathway	8228	0.326007	Pathway
5093	2.47253	0.0315731	0.404444	13	4	FALSE	Human cytomegalovirus infection	14.4615	13	0	0.754579	FALSE	Human cytomegalovirus infection	9356	0.373932	Pathway
5048	2.36264	0.0150762	0.423256	13	4	FALSE	MTOR	12.6923	13	0	0.772894	FALSE	MTOR	5822	0.324786	gene
5002	2.34066	0.0475643	0.42723	13	4	FALSE	IL2	8.61538	13	0	0.776557	FALSE	IL2	9384	0.205821	gene
6291	2.51648	0.0177624	0.39738	12	4	FALSE	Hepatocellular carcinoma	14.75	12	0	0.747253	FALSE	Hepatocellular carcinoma	5926	0.392857	Pathway
5081	2.49451	0.0153413	0.400881	12	4	FALSE	TNF signaling pathway	14.75	12	0	0.750916	FALSE	TNF signaling pathway	5618	0.381944	Pathway
5080	2.47253	0.0236678	0.404444	12	4	FALSE	C-type lectin receptor signaling pathway	14.6667	12	0	0.754579	FALSE	C-type lectin receptor signaling pathway	7248	0.369369	Pathway
5079	2.53846	0.0154599	0.393939	12	4	FALSE	Endocrine resistance	15.3333	12	0	0.74359	FALSE	Endocrine resistance	5374	0.421569	Pathway
5032	2.34066	0.0173476	0.42723	12	4	FALSE	MAPK14	12.1667	12	0	0.776557	FALSE	MAPK14	5306	0.29386	gene
5016	2.34066	0.0237517	0.42723	12	4	FALSE	CASP3	12.4167	12	0	0.776557	FALSE	CASP3	7192	0.300439	gene
5105	2.45055	0.0215429	0.408072	11	4	FALSE	MAPK signaling pathway	12.6364	11	0	0.758242	FALSE	MAPK signaling pathway	5650	0.298368	Pathway
6294	2.51648	0.0092623	0.39738	11	4	FALSE	Hepatitis B	16.0909	11	0	0.747253	FALSE	Hepatitis B	3674	0.419192	Pathway
6293	2.67033	0.0199513	0.374486	11	4	FALSE	Phospholipase D signaling pathway	13.5455	11	0	0.721612	FALSE	Phospholipase D signaling pathway	4350	0.432602	Pathway
6292	2.58242	0.0102293	0.387234	11	4	FALSE	FoxO signaling pathway	15.3636	11	0	0.736264	FALSE	FoxO signaling pathway	3546	0.435262	Pathway
5055	2.38462	0.00960703	0.419355	11	4	FALSE	BRAF	13.5455	11	0	0.769231	FALSE	BRAF	3860	0.339066	gene
5015	2.42857	0.0561536	0.411765	11	5	FALSE	ESR1	8.72727	11	0	0.761905	FALSE	ESR1	9362	0.214646	gene
4998	2.36264	0.0317882	0.423256	11	4	FALSE	HGF	11.1818	11	0	0.772894	FALSE	HGF	7638	0.267943	gene
6290	2.69231	0.0048808	0.371429	10	4	FALSE	EGFR tyrosine kinase inhibitor resistance	16.5	10	0	0.717949	FALSE	EGFR tyrosine kinase inhibitor resistance	2222	0.534483	Pathway
6289	2.64835	0.0158419	0.377593	10	4	FALSE	Longevity regulating pathway - multiple species	14.5	10	0	0.725275	FALSE	Longevity regulating pathway - multiple species	4608	0.435484	Pathway
4997	2.40659	0.039355	0.415525	10	4	FALSE	CDK2	10.6	10	0	0.765568	FALSE	CDK2	7258	0.259459	gene
6296	2.73626	0.0111108	0.365462	9	4	FALSE	AMPK signaling pathway	14.6667	9	0	0.710623	FALSE	AMPK signaling pathway	3124	0.488095	Pathway
6295	2.58242	0.0148693	0.387234	9	4	FALSE	Toxoplasmosis	11.6667	9	0	0.736264	FALSE	Toxoplasmosis	3698	0.304762	Pathway
5107	2.78022	0.00279716	0.359684	9	4	FALSE	mTOR signaling pathway	17.1111	9	0	0.703297	FALSE	mTOR signaling pathway	1362	0.619658	Pathway
5012	2.69231	0.0273843	0.371429	9	5	FALSE	HSPA1A	7.22222	9	0	0.717949	FALSE	HSPA1A	5388	0.230453	gene
5004	2.47253	0.0160781	0.404444	9	5	FALSE	PTGS2	11	9	0	0.754579	FALSE	PTGS2	4446	0.277778	gene
4999	2.56044	0.0184404	0.390558	9	5	FALSE	GSTM2	9.66667	9	0	0.739927	FALSE	GSTM2	4804	0.270833	gene
7056	2.62637	0.0252894	0.380753	9	4	FALSE	C42	6.44444	9	0	0.728938	FALSE	C42	3130	0.164983	mol
4995	2.67033	0.0329698	0.374486	8	5	FALSE	CCL5	9.5	8	0	0.721612	FALSE	CCL5	7426	0.283333	gene
5006	2.49451	0.0128715	0.400881	8	4	FALSE	M10	11.25	8	0	0.750916	FALSE	M10	3004	0.25625	mol
5019	2.58242	0.0196394	0.387234	8	4	FALSE	M15	10.625	8	0	0.736264	FALSE	M15	3420	0.267361	mol
5029	2.51648	0.0261209	0.39738	8	4	FALSE	M24	8	8	0	0.747253	FALSE	M24	3182	0.179487	mol
5106	2.78022	0.00790062	0.359684	7	4	FALSE	HIF-1 signaling pathway	13.8571	7	0	0.703297	FALSE	HIF-1 signaling pathway	2218	0.459184	Pathway
5065	2.62637	0.0189978	0.380753	7	5	FALSE	MMP2	10.2857	7	0	0.728938	FALSE	MMP2	3778	0.290179	gene
5020	2.64835	0.0161794	0.377593	7	4	FALSE	CBR1	7.28571	7	0	0.725275	FALSE	CBR1	2674	0.216749	gene
5011	2.67033	0.0222478	0.374486	7	4	FALSE	PTPN1	6.42857	7	0	0.721612	FALSE	PTPN1	3186	0.193878	gene
5018	2.6044	0.0107172	0.383966	7	4	FALSE	M13	12	7	0	0.732601	FALSE	M13	2358	0.305556	mol
5037	2.82418	0.00758378	0.354086	6	5	FALSE	HSPA1B	9.16667	6	0	0.695971	FALSE	HSPA1B	1846	0.326667	gene
5031	2.58242	0.0481873	0.387234	6	5	FALSE	F2	8.83333	6	0	0.736264	FALSE	F2	4740	0.230392	gene
5022	2.51648	0.0167992	0.39738	6	4	FALSE	MMP1	11.6667	6	0	0.747253	FALSE	MMP1	3184	0.296296	gene
5009	2.51648	0.00610022	0.39738	6	4	FALSE	KIT	13.1667	6	0	0.747253	FALSE	KIT	1946	0.337963	gene
5007	2.67033	0.00629769	0.374486	6	5	FALSE	SOD2	11	6	0	0.721612	FALSE	SOD2	1748	0.333333	gene
4996	2.62637	0.00702628	0.380753	6	4	FALSE	M5	12.5	6	0	0.728938	FALSE	M5	1630	0.319444	mol
5005	2.64835	0.00894085	0.377593	6	4	FALSE	M9	12.1667	6	0	0.725275	FALSE	M9	1962	0.319048	mol
5053	2.71429	0.00361442	0.368421	5	5	FALSE	SYK	12.4	5	0	0.714286	FALSE	SYK	1162	0.38	gene
5038	2.58242	0.00620112	0.387234	5	4	FALSE	NOS2	12.8	5	0	0.736264	FALSE	NOS2	1680	0.347059	gene
5034	2.91209	0.00688587	0.343396	5	5	FALSE	PFKFB3	7.2	5	0	0.681319	FALSE	PFKFB3	1252	0.281818	gene
5026	2.91209	0.0117289	0.343396	5	5	FALSE	CASP1	7.4	5	0	0.681319	FALSE	CASP1	1694	0.278261	gene
5040	2.78022	0.00680076	0.359684	5	4	FALSE	M26	9.8	5	0	0.703297	FALSE	M26	1144	0.293333	mol
5062	2.82418	0.00848178	0.354086	5	4	FALSE	P3	9.8	5	0	0.695971	FALSE	P3	1150	0.314286	mol
5003	2.8022	0.00307376	0.356863	5	4	FALSE	M6	12.6	5	0	0.699634	FALSE	M6	906	0.4	mol
5014	2.71429	0.00427989	0.368421	5	4	FALSE	M12	13.2	5	0	0.714286	FALSE	M12	1292	0.369697	mol
5036	2.82418	0.00739246	0.354086	5	4	FALSE	M25	9.2	5	0	0.695971	FALSE	M25	1244	0.292857	mol
5051	2.86813	0.00126386	0.348659	4	5	FALSE	PIK3CG	12.5	4	0	0.688645	FALSE	PIK3CG	432	0.479167	gene
5047	2.58242	0.00161309	0.387234	4	4	FALSE	CASP7	18	4	0	0.736264	FALSE	CASP7	738	0.485714	gene
5043	2.73626	0.00699219	0.365462	4	4	FALSE	M29	11.75	4	0	0.710623	FALSE	M29	1406	0.325758	mol
7058	2.89011	0.00568674	0.346008	4	5	FALSE	C30	9.5	4	0	0.684982	FALSE	C30	866	0.314815	mol
5074	2.62637	0.00131612	0.380753	3	4	FALSE	PPARG	17.6667	3	0	0.728938	FALSE	PPARG	538	0.490196	gene
5030	2.73626	0.00170843	0.365462	3	5	FALSE	GSTP1	15.6667	3	0	0.710623	FALSE	GSTP1	460	0.488889	gene
5041	3.04396	0.00291317	0.32852	3	4	FALSE	M27	8.33333	3	0	0.659341	FALSE	M27	434	0.366667	mol
5058	3.10989	0.00210291	0.321555	3	4	FALSE	M31	8.66667	3	0	0.648352	FALSE	M31	382	0.45098	mol
5059	3.15385	0.00172066	0.317073	3	5	FALSE	M32	8.33333	3	0	0.641026	FALSE	M32	336	0.431373	mol
7057	3.02198	0.00227276	0.330909	3	5	FALSE	C31	9.66667	3	0	0.663004	FALSE	C31	364	0.393939	mol
7060	3.1978	0.00131987	0.312715	3	5	FALSE	C24	6.66667	3	0	0.6337	FALSE	C24	174	0.404762	mol
7062	2.95604	0.00198024	0.33829	3	4	FALSE	C13	10	3	0	0.673993	FALSE	C13	356	0.375	mol
5024	2.95604	0.00239041	0.33829	3	5	FALSE	M18	13	3	0	0.673993	FALSE	M18	490	0.48	mol
5067	2.78022	0.00090568	0.359684	2	5	FALSE	AR	18	2	0	0.703297	FALSE	AR	284	0.566667	gene
5066	3.04396	0.00063474	0.32852	2	5	FALSE	AHR	12	2	0	0.659341	FALSE	AHR	214	0.52381	gene
7059	2.86813	0.00223522	0.348659	2	5	FALSE	PPARD	15	2	0	0.688645	FALSE	PPARD	400	0.538462	gene
5045	3.28571	0.0004197	0.304348	2	5	FALSE	TAP1	8.5	2	0	0.619048	FALSE	TAP1	86	0.535714	gene
5042	3.17582	0.00076248	0.314879	2	5	FALSE	M28	10	2	0	0.637363	FALSE	M28	162	0.529412	mol
5010	3.35165	0.00076801	0.298361	2	5	FALSE	M11	8	2	0	0.608059	FALSE	M11	104	0.538462	mol
5021	3.15385	0.00049818	0.317073	2	5	FALSE	M16	10.5	2	0	0.641026	FALSE	M16	72	0.558824	mol
5025	3.24176	0.00093031	0.308475	2	5	FALSE	M20	7.5	2	0	0.626374	FALSE	M20	144	0.5	mol
5027	3.28571	0.00014158	0.304348	2	5	FALSE	M23	12	2	0	0.619048	FALSE	M23	30	0.785714	mol
4994	3.65934	0	0.273273	1	6	FALSE	M2	8	1	0	0.556777	FALSE	M2	0	0	mol
5060	3.57143	0	0.28	1	6	FALSE	P1	6	1	0	0.571429	FALSE	P1	0	0	mol
5061	3.41758	0	0.292604	1	6	FALSE	P2	11	1	0	0.59707	FALSE	P2	0	0	mol
5063	3.57143	0	0.28	1	6	FALSE	P4	6	1	0	0.571429	FALSE	P4	0	0	mol
