# Supplementary material for: A Systematic Study of Yiqi Qubai Standard Decoction for Treating Vitiligo Based on UPLC-Q-TOF/MS Combined with Chemometrics, Molecular Docking, and Cellular and Zebrafish Assays
Source: Pharmaceuticals (Basel). 2023 Dec 11;16(12):1716. doi: 10.3390/ph16121716 (PMC10747336; doi:10.3390/ph16121716)
Supplement: Supplementary file 1 [file pharmaceuticals-16-01716-s001.zip › Table S7 Overlapping of drug-related targets and disease-related targets.xls]

## Sheet: Sheet1
Table S7. Overlapping of drug-related targets and disease-related targets
ingredients and metabolites	drug Target	vitiligo-associated genes	overlapping genes
C13	PRKCA	CYP2A6	TYR
C13	MMP12	CYP1A2	FKBP1A
C13	MMP2	CYP1A1	MTOR
C13	AKR1B1	CYP2A13	ABCB1
C13	HSP90AA1	TYR	ALB
C13	ADORA2A	FKBP1A	SYK
C13	MMP13	MTOR	PTPN22
C13	ADORA3	CYP3A4	MAOA
C13	TNF	CYP3A5	PAH
C13	F3	ABCB1	IL2
C13	SLC28A2	ABCA5	TNF
C13	ALDH2	ALB	VDR
C13	MMP7	ORM1	TPH1
C13	MMP8	SLCO1B1	ACE
C13	SLC28A3	VAMAS6	GSTM1
C13	IMPDH1	NLRP1	REN
C13	SLC29A1	NALP1	MIF
C13	MMP1	KIAA0926	COMT
C13	PARP1	DEFCAP	PTGS2
C13	APP	CARD7	TAP1
C13	AKR1B10	VAMAS1	IGF1
C13	MGMT	MSPC	G6PD
C13	YARS	AIADK	NOS2
C13	ANG	JRRP	GSTP1
C13	SRC	JAK-2	HGF
C13	HMGCR	MAO-A	CDK2
C13	GSK3B	JAK-3	CASP7
C13	MMP13	MAO-B	SLC1A2
C13	YARS1	SYK	AR
C13	DHFR	JAK-1	ARG1
C13	HK1	MC1R	F2
C13	HDAC8	FBXO11	GRK6
C13	RBP4	PTK	SHBG
C13	HEXB	PTPN22	ESR1
C13	ACP3	AIRE	XDH
C13	ABO	CAT	PNMT
C13	TGM3	KITLG	AHR
C13	GP1BA	PMEL	BCHE
C13	GNPDA1	CTLA4	PIK3CB
C13	ELANE	TYRP1	KIT
C13	HINT1	HLA-B	CASP3
C13	EPHA2	DCT	CCL5
C13	MMP16	MLANA	MAPK1
C13	CLEC4M	DSTYK	PON1
C13	STAT1	PRDX5	SOD2
C13	ACAT1	FOXD3	PARP1
C13	GCDH	POMC	ACHE
C13	ARL5A	CD8A	DPP4
C13	CD209	MITF	PDE10A
C13	RND3	FGF2	PMS2
C13	SELE	CCR6	PTPN1
C24	GC	MCHR1	AHCY
C24	SEC14L2	TG	ESRRA
C24	PPARD	CD4	PFKFB3
C24	WAS	PCBD1	AKT1
C24	TTPA	GCH1	RORA
C24	SORD	MAOA	MMP2
C24	PLA2G2A	NPY	CASP1
C24	NR1H4	PAH	MAPK14
C24	FABP3	IL2	MMP1
C24	ADH5	DDC	PIK3CG
C24	ADK	TPO	PIK3R1
C24	EPHB4	ICOSLG	DDX39B
C24	TRAPPC3	PDCD1	BRAF
C24	HSP90AA1	CIITA	GSTM2
C24	SERPINA1	CD274	ABO
C24	FABP7	C4B	CBR1
C24	PPARA	NUDT10	NR1H2
C24	MMP2	HLA-DRB1	ALOX15
C24	MAP2K1	FAS	ALOX12
C24	NR1I2	HLA-A	SEC14L2
C24	HMGCR	HLA-DQB1	PPARG
C24	RXRB	AIS3	PPARD
C24	MME	IL10	PIK3CD
C24	MAPK12	HLA-C	PIK3CA
C24	HGF	HLA-DQA1	HSPA1B
C24	INSR	TNF	HSPA1A
C30	PDE5A	IL2RA	MAOB
C30	GC	PLCG2
C30	MMP13	DCLRE1C
C30	PTPN1	IFNG
C30	EGFR	TH
C30	FNTA	IL17A
C30	PTPN11	NBN
C30	HSD17B1	AIS4
C30	HSD11B1	IL6
C30	HDAC8	ACP5
C30	TRAPPC3	VDR
C30	ADH5	SLX4
C30	PDK2	AIS2
C30	FABP6	FOXP3
C30	FABP7	IL4
C30	HNF4G	CYP21A2
C30	IGF1	TRAC
C30	FABP3	CXCR3
C30	THRA	RAG1
C30	RARG	GZMB
C30	CYP2C8	CXCL10
C30	CTSG	ABCD1
C30	FECH	TRPS1
C30	PLEKHA4	RAG2
C30	HSP90AB1	AA1
C30	RXRB	AA2
C30	HGF	GAD2
C30	DCPS	IKZF4
C30	CASP1	ICAM1
C30	HSD11B2	CRH
C30	HSD11B1	GAD1
C31	ANG	IL1B
C31	TTR	IL1RN
C31	SULT2A1	FASLG
C31	AHCY	CXCR4
C31	PTPN11	POGZ
C31	F10	GPX1
C31	CBR1	CYP11A1
C31	CES1	TLR2
C31	REN	FANCA
C31	LCK	TPH1
C31	THRA	ARMC9
C31	RNASE3	ACE
C31	FABP6	MTHFR
C31	ABO	CXCL9
C31	ACP3	INS
C31	HEXB	CYP17A1
C31	IGF1	HLA-DRB4
C31	BST1	TP53
C31	TPH1	PTPRC
C31	MMP2	NFKB2
C31	S100A9	GLRB
C31	PRKCQ	GPHN
C31	ZAP70	FANCD2
C31	ARG2	GLRA1
C31	PDE5A	CNTNAP2
C31	HRAS	GABARAP
C31	STAT1	GLRA2
C31	ATIC	AMPH
C31	APAF1	LGI1
C31	F11	DPP6
C31	ITPKA	CSAD
C31	UAP1	GLRA3
C31	GMPR2	DPYSL5
C42	CDK6	EMC1
C42	GSR	GLRA4
C42	CHEK1	GSTM1
C42	HSD17B1	GSTT1
C42	PDE4D	FGFR1OP
C42	SRC	NFE2L2
C42	NQO2	SOD1
C42	ADH5	IL1RAPL1
C42	HEXB	ATM
C42	FGFR1	CASR
C42	PDE5A	REN
C42	PLA2G2A	LIG4
C42	FKBP1A	SPP1
C42	VDR	NR0B1
C42	ARL5A	IRF8
C42	GART	XRCC6
C42	TRDMT1	XRCC5
C42	FKBP3	NHEJ1
C42	NOX4	ALG6
C42	AKR1B1	ARHGEF6
C42	CDK5R1	CCK
C42	CDK5	ZMYND11
C42	XDH	KIR3DL1
C42	MAOA	KIR3DL2
C42	FLT3	TRAPPC10
C42	CYP19A1	KIR2DL1
C42	ESR1	SLAMF8
C42	CCNB3	KIR3DL3
C42	CCNB1	DIP2C
C42	CDK1	H2AC18
C42	ACHE	SOD3
C42	ADORA1	PSMB8
C42	PTGS2	DDR1
C42	ESR2	MIF
C42	CDK6	COMT
C42	ADORA2A	EDN1
C42	SYK	IL18
C42	GSK3B	PTGS2
C42	ABCC1	CHEK2
C42	HSD17B1	ATR
C42	TTR	RAD51
C42	CSNK2A1	BRCA1
C42	CFTR	RAD50
C42	CYP1B1	NR5A1
C42	ABCG2	MC2R
C42	AKR1B10	CYP27B1
C42	TNKS2	GK
C42	TNKS	FANCC
C42	ALOX5	NOTCH4
C42	PARP1	HSD3B2
C42	CA2	IL1R1
C42	CA7	STAR
C42	CA12	CYP11B2
C42	ABCB1	AICDA
C42	ALOX12	WRN
C42	CA4	SMC1A
C42	PTPRS	IL13
C42	GLO1	ERCC6
C42	APP	FANCL
C42	MMP9	KRT16
C42	MMP2	IL1A
C42	MMP12	RAD51C
C42	CD38	RAD17
C42	TOP1	FANCG
C42	ARG1	PALB2
C42	ESRRA	MRE11
C42	PFKFB3	FANCM
C42	AMY1A	FANCE
C42	GRK6	FANCF
C42	ALOX15	FANCI
C42	TYR	TERF1
C42	HSD17B2	MDC1
C42	AHR	TERF2
C42	CA1	CRHBP
C42	CA9	GK2
C42	CBR1	FLG
C42	AR	KLRK1
C42	TERT	MICA
C42	PIM1	FANCB
C42	EGFR	ULBP3
C42	CDK1	CLEC16A
C42	KDM4E	H2AX
C42	LCK	STX17
C42	AURKB	ZNF627
C42	TBXAS1	TCHH
C42	NAE1	SLX1B
C42	IGF1R	FAAP100
C42	KDR	FAAP24
C42	PLK1	SLX1A
C42	MET	RNASET2
C42	ALK	BTNL2
C42	AXL	SMOC2
C42	BCHE	TAP1
C42	ADORA3	CD80
C42	CDK2	LPP
C42	HTR2C	IGF1
P1	ACE	CXCR5
P1	REN	LTA
P1	SLC1A2	ASIP
P1	F2	HMGB1
P1	LTA4H	PSMB9
P1	NR1H4	C12orf10
P1	ITGA2B	IFIH1
P1	ITGB3	RAB5B
P1	ARG1	KIF1B
P2	TREM1	TF
P2	MIF	RPGRIP1L
P2	ACE	ZMIZ1
P2	ADH5	APEX1
P2	UCK2	G6PD
P2	PITPNA	MBL2
P2	DPEP1	AQP3
P2	NT5M	DKK1
P2	ESR1	TSLP
P2	ESR2	TSBP1
P3	BMP7	HMOX1
P3	CHIT1	GAST
P3	PYGL	NOS2
P3	HK1	HLA-DRA
P3	PAH	RERE
P3	HSD17B1	RBM17
P3	F2	C1QTNF6
P3	NCS1	UBASH3A
P3	GALK1	HCG9
P3	MMP8	TSBP1-AS1
P3	AMY2A	GSTP1
P3	PDE3B	HGF
P3	CBR1	CDH1
P3	HMGCR	CXCL8
P3	SOD2	ERBB3
P3	CDA	CDK2
P3	ALDH2	ATXN2
P3	TPI1	SUOX
P3	HEXB	DGKA
P3	AHCY	DDX6
P3	LYZ	SLC29A3
P3	RNASE3	TREH
P3	LGALS2	RPS26
P3	SERPINA1	CDH23
P3	FHIT	PA2G4
P3	B3GAT1	KCNK12
P3	B3GAT1	ATP8B1
P3	GCK	UNC5B
P3	ABO	PHLDB1
P3	GNPDA1	HUNK
P3	NMNAT1	MRPS17P7
P3	CTSF	AIS1
P3	GP1BA	CP
P3	CLEC4M	CCN3
P3	CD209	CASP7
P3	HPRT1	SLC1A2
P3	F11	CD44
P3	WARS1	SH2B3
P3	PKLR	TICAM1
P3	EIF4E	HERC2
P3	RAN	OCA2
P3	DUT	BACH2
P3	EEA1	SLA
P3	FKBP1B	TOB2
P3	TNF	CLNK
P3	IL2	TNC
P3	ALDH2	CCR4
P3	ADORA1	IL19
P3	AKR1B1	MAP2K2
P3	XDH	AR
P3	CA1	APOE
P3	CA12	PRKDC
P3	CA9	ARG1
P3	CA13	CXCR2
P3	ADORA3	CYP2D6
P3	HSP90AA1	NF1
P3	CA2	F2
P3	TOP1	ADRB2
P4	RORA	CASK
P4	GC	KRT18
P4	ADAM17	IGF2
P4	MMP13	CD40LG
P4	SULT2A1	GATA2
P4	NR1H4	TPMT
P4	MMP12	LEP
P4	AKR1C1	GGT1
P4	PTPN11	GHR
P4	WAS	GLDC
P4	F2	KRT8
P4	ADH5	USP9X
P4	TRAPPC3	PDE6A
P4	DPP4	CXCL12
P4	LCK	DLAT
P4	JAK3	KDM6A
P4	GSTA1	IGFBP3
P4	ITK	GRK6
P4	MET	CYP7B1
P4	NR1H2	SAG
P4	RBP4	FMR1
P4	PPARA	GH1
P4	SULT2B1	IGFBP1
P4	MAP2K1	SLC17A5
P4	CYP2C8	SEPSECS
P4	RARA	AMH
P4	RARG	ARRB1
P4	ZAP70	ARRB2
P4	REN	TP53BP1
P4	RARB	CLCN1
P4	HMGCR	PRL
P4	FECH	SLC33A1
P4	PPP1CC	CHGA
M2	CHEK1	DOCK8
M2	BMP7	FTCD
M2	PYGL	XRCC4
M2	PAH	PEX3
M2	HK1	PEX5
M2	IGF1R	SHBG
M2	AMY2A	KIF1C
M2	DPP4	HAX1
M2	EPHB4	HBG2
M2	MMP8	SLC3A2
M2	PDPK1	PDE6H
M2	TPI1	PAPPA
M2	TGM3	GPT
M2	RNASE3	G6PC3
M2	CCL5	BMP15
M2	B3GAT1	ACKR3
M2	LGALS2	KDM4C
M2	HEXB	TBX19
M2	BST1	TMC8
M2	ACP3	SPG21
M2	ARHGAP1	CTSW
M2	GNPDA1	CSF3
M2	GCK	GHRH
M2	ABO	ASGR1
M2	CRABP2	ASGR2
M2	PLEKHA4	BGLAP
M2	GP1BA	IFNA1
M2	CLEC4M	SLC25A17
M2	PKLR	SERPINA7
M2	CDK7	SPG11
M2	OAT	GRK3
M2	SULT2B1	GOLM1
M2	PMS2	RPS4X
M2	CD209	ZFYVE26
M2	ACAT1	SHOX2
M5	SRC	SHOX
M5	PDE4B	ZFR
M5	CDK6	SRY
M5	BCAT2	PEX11A
M5	CDK2	JAKMIP1
M5	TPI1	EFHC2
M5	HSD17B1	RPS4Y1
M5	IMPDH2	GET4
M5	RNASE4	TSPY1
M5	SHMT1	SOGA3
M5	MMP8	WASHC5
M5	RNASE3	SPART
M5	INSR	CGB3
M5	FGFR1	XAGE3
M5	BHMT	PAXX
M5	DTYMK	TRA
M5	GPI	MIR663AHG
M5	PLEKHA4	EMC1-AS1
M5	GSTT2B	CCR5
M5	PKLR	MIR196A2
M5	UCK2	PDGFRA
M5	SULT1E1	TGFB1
M5	CLK1	ITGB1
M5	PPCDC	HSPA4
M5	RNASE2	ESR1
M5	GP1BA	XDH
M5	HINT1	HLA-G
M5	NMNAT3	PNMT
M5	NME2	TLR4
M5	MME	CLEC11A
M5	DDX39B	STAT4
M5	HGF	FOXP1
M5	HADH	SLC44A4
M5	ERI1	QDPR
M5	ACAT1	AHR
M5	RFK	NR1H3
M5	CD209	HLA-DQA2
M5	GSTM2	TXNDC5
M5	ITPKA	TGFBR2
M5	G6PD	XBP1
M5	GSTM1	UVRAG
M5	Arl5b	BCHE
M5	PMS2	PIK3CB
M5	AKR1B1	FOXO3
M5	TNF	LAMB1
M5	IL2	CD28
M5	ADORA1	VCAM1
M5	XDH	HNRNPA1P2
M5	RPS6KA3	TXN
M6	PDE5A	RB1
M6	ADAM17	CD59
M6	SHBG	CD46
M6	GSR	CD14
M6	CHEK1	FCGR3A
M6	HSD17B1	CCL20
M6	ADH5	BMP6
M6	CDK6	KLRD1
M6	PDE3B	DEFB1
M6	NQO2	KIT
M6	HMGCR	CASP3
M6	MAPKAPK2	CREB1
M6	MMP8	IFNAR1
M6	BHMT	S100B
M6	TK1	CCL5
M6	MTHFD1	ARNT
M6	GPI	IL22
M6	NMNAT1	EIF5B
M6	CDK7	IL26
M6	ARL5A	MAPK1
M6	CMA1	MPO
M6	GP1BA	TNFRSF1A
M6	GSTM1	VEGFA
M6	DUT	LEF1
M6	GSTM2	IL10RB
M6	G6PD	USF1
M6	PMS2	IL20
M6	RFK	IL20RA
M6	RAP2A	IL22RA1
M6	DCPS	LOC111365141
M6	AKR1B1	NOTCH1
M6	TNF	SIRT1
M6	ADORA1	CD27
M6	IL2	MC4R
M6	PTGS2	SP1
M6	RPS6KA3	CSF2
M6	XDH	CCR8
M6	EGFR	CXCL16
M6	ALDH2	CXCR6
M6	SLC29A1	LPO
M6	F10	CCL22
M6	CA2	NUDT6
M6	CA7	SOX10
M6	CA12	JAK1
M6	CA4	EDNRA
M6	NQO2	EDNRB
M6	PRKCG	NRG1
M6	PRKCD	PON1
M6	PRKCA	ERCC1
M6	PRKCB	VDAC1
M6	PRKCE	CALCA
M6	PRKCH	SST
M6	CD38	IL33
M9	PNPO	DNAH5
M9	SRC	STRN3
M9	PDE4B	CDK5RAP1
M9	TPI1	MIR25
M9	OTC	IDDM8
M9	CDK6	IL21
M9	SHMT1	BCL2
M9	PCK1	SOD2
M9	SDS	PCNA
M9	FGFR1	PARP1
M9	ALDOA	CDKN1A
M9	RNASE3	BAX
M9	DHFR	CFLAR
M9	CCL5	CRHR1
M9	GPI	MAGEA1
M9	DTYMK	MIR155
M9	NMNAT1	IS1
M9	PKLR	SERPINE1
M9	EPHA2	TAT
M9	CLK1	HAVCR2
M9	CDK7	CALM1
M9	PLEKHA4	MSRA
M9	MME	FRS2
M9	HAGH	MSRB2
M9	SULT1E1	LGALS9
M9	GSTA3	IFNE
M9	SULT2B1	F2RL1
M9	RNASE2	MDH2
M9	GART	OGG1
M9	BHMT	FURIN
M9	UCK2	ACHE
M9	HGF	MX1
M9	ATIC	MIR211
M9	NDST1	STAT3
M9	RAB5A	DPP4
M9	HINT1	ITGAM
M9	REN	PDE10A
M9	ERI1	ICA1
M9	DDX39B	GCHFR
M9	ACAT1	CORO2A
M9	NME2	WASF5P
M9	NMNAT3	C4A
M9	GSTM1	RPL13
M9	RFK	MSH6
M9	Pfkfb1	PMS2
M9	G6PD	ACADS
M9	PMS2	IFNA2
M9	AKR1B1	FOXN1
M9	TNF	ITGA5
M9	IL2	IL4R
M9	XDH	TNFRSF10A
M9	ADORA1	OPRL1
M9	PTGS2	MIA
M9	SQLE	PNOC
M9	RPS6KA3	SIAE
M9	NOX4	PMCH
M9	ADRA2C	PVT1
M9	CA2	PRO2268
M9	CA7	CCDC22
M9	CA12	ICOS
M9	CA4	MAPK8
M10	BMP7	TRAF2
M10	ANG	IL2RG
M10	CDK6	SHTN1
M10	AHCY	MIR3940
M10	SOD2	PPP3CA
M10	ALDH2	PTPN1
M10	TPI1	AHCY
M10	ATOX1	FLI1
M10	HSD17B1	IL2RB
M10	PAH	RIPK1
M10	PDE3B	MSH2
M10	CDA	PLCB3
M10	AMY2A	KAT2A
M10	NCS1	ITCH
M10	GPI	TNFSF11
M10	ARSA	IRF3
M10	ELANE	BAD
M10	UMPS	ESRRA
M10	IGF1	FEN1
M10	RAB11A	PCYT1A
M10	SHMT1	CYBA
M10	RNASE3	BCL2L11
M10	BST1	TNFRSF11A
M10	RAB5A	SMARCC2
M10	ACP3	PTGES3
M10	UCK2	PFKFB3
M10	ALDOA	HLA-DPB1
M10	HINT1	IRF4
M10	KIT	TAP2
M10	CLK1	TMPRSS6
M10	HEXB	GALNS
M10	TPH1	CDH15
M10	HRAS	ABCG1
M10	FDPS	BRD2
M10	GSTT2B	RPS27A
M10	GCK	RHOH
M10	CLEC4M	CDK10
M10	GSTM1	FAP
M10	SELE	BEST1
M10	DTYMK	FADS1
M10	GSTA3	FADS2
M10	GSTM2	HLA-DMB
M10	AKR1B1	PNPT1
M10	TNF	PLIN3
M10	IL2	IL15RA
M10	ADORA1	CNP
M10	XDH	RNF168
M10	RPS6KA3	CPT1C
M10	EGFR	ACSF3
M10	CA2	HLA-DOA
M10	ACHE	HLA-DOB
M10	CA4	HLA-DPA1
M10	NQO2	RAB5C
M10	NOX4	HCRT
M10	ADRA2C	CHRNA9
M10	ALDH2	RPL13A
M10	SQLE	AGPAT1
M10	PTGS2	HLA-DMA
M10	NMUR2	RPS11
M10	ADRA2A	STK25
M10	CA7	SERPINB9
M10	CA12	INCENP
M11	BCAT2	CPVL
M11	PTPN1	DHX58
M11	ME2	CBFA2T3
M11	ALDH2	FARP2
M11	SHBG	ARID5B
M11	ADH5	KCNK4
M11	OTC	HLA-DRB5
M11	NQO2	SESN3
M11	HSD11B1	TEF
M11	PCK1	NEK6
M11	TPI1	BAZ2A
M11	CYP2C9	UBE2E2
M11	GSTA1	POLR2G
M11	HDAC8	SNRNP70
M11	SHMT1	TCTEX1D2
M11	DHODH	RALY
M11	THRB	CYTH4
M11	MTHFD1	NKIRAS2
M11	INSR	BCL2L12
M11	DPP4	USP36
M11	AGXT	PIEZO1
M11	NMNAT1	PDS5A
M11	MME	SYNGR2
M11	GPI	PARP12
M11	HSPA1A	PTOV1
M11	BST1	KCNH4
M11	FOLH1	EIF4E3
M11	ARF4	SENP5
M11	SULT1E1	DNAJC7
M11	BHMT	ADPRH
M11	CDK7	LRRC6
M11	SELE	ZC3H7B
M11	MAPK12	HLA-DQB2
M11	EIF4E	RBMS2
M11	G6PD	PIH1D1
M11	HNMT	PPARGC1B
M11	EIF4A1	SARNP
M11	TYR	ORMDL2
M11	SLC5A4	SAFB2
M11	SRD5A1	ALDH16A1
M11	CYP19A1	AFMID
M11	SLC28A3	FADS3
M11	AKR1B1	BAG6
M12	TYMS	FEM1A
M12	ME2	TRMT112
M12	SHBG	SLC37A3
M12	EGFR	PPP1R14B
M12	CPB1	CPSF7
M12	NQO2	ZC3H10
M12	CHEK1	ENGASE
M12	PAH	NARS1
M12	ADH5	N4BP2
M12	OTC	DEF8
M12	PDPK1	GPR137
M12	HMGCR	FBXO45
M12	ADH1C	C2CD2
M12	CDK6	UMODL1
M12	CYP2C9	ZBTB21
M12	LCK	TIGD6
M12	HCK	GPSM3
M12	RNASE3	DNAJC14
M12	NMNAT1	HMGXB3
M12	DPP4	PLEKHH3
M12	CYP2C8	KLHL11
M12	CTSG	PRR12
M12	UCK2	CNTD1
M12	BHMT	GPR31
M12	CDC42	NRROS
M12	MME	CCN4
M12	ACAT1	UBN2
M12	GSTM2	CYB561A3
M12	RAN	SCAF1
M12	RAB11A	CBLN3
M12	HNMT	ZBTB39
M12	GSTM1	SLC45A1
M12	OAT	CLHC1
M12	EIF4A1	ZNF385C
M12	SRD5A1	PABPN1L
M12	ESR1	GAGE1
M12	ADORA3	PPP4R3B
M12	CA14	HSPB9
M12	SLC5A2	ARRDC5
M12	ACLY	RETREG3
M12	TYMS	NBR2
M12	DHFR	MIR7-3HG
M12	TYR	CATSPERZ
M12	FOLH1	SPATA48
M12	PTPN22	MIR378A
M12	CASP3	MIR7-3
M12	MAPK1	HLA-DRB6
M12	ITGB1 ITGA4	PRORSD1P
M12	HK2	CYP21A1P
M12	HK1	MIR4435-2HG
M13	ESR1	SNORD35A
M13	SHBG	SNAI3-AS1
M13	GSR	MIR1284
M13	EPHB4	HCG23
M13	HSD17B1	SNORD35B
M13	ADH5	SNORD68
M13	CDK2	LOC100129697
M13	PDE3B	FOXP1-IT1
M13	PDE4B	LOC344967
M13	HMGCR	HLA-DRB9
M13	MMP3	TMEM198B
M13	SHMT1	HLA-DQB1-AS1
M13	INSR	MICD
M13	HSPA8	LINC01063
M13	BHMT	LINC02265
M13	DPP4	RERE-AS1
M13	THRA	ENSG00000249141
M13	NMNAT1	HLA-W
M13	FKBP1A	MSH2-OT1
M13	ARL5A	ENSG00000267261
M13	NME2	STK19B
M13	GSTM2	RNU6-588P
M13	HNMT	LINC02341
M13	GSTM1	PHC1P1
M13	DCPS	ENSG00000245552
M13	AKR1B1	HSPD1P4
M13	TNF	ENSG00000235237
M13	ADORA1	RNU6-1149P
M13	IL2	COX6CP2
M13	PTGS2	ENSG00000231467
M13	NOX4	ENSG00000231128
M13	ADRA2C	RNU6-742P
M13	XDH	ENSG00000224228
M13	CA2	ENSG00000221083
M13	CA7	ENSG00000205653
M13	CA12	ENSG00000229971
M13	CA4	ENSG00000285708
M13	ALDH2	KRT18P39
M13	ACHE	ENSG00000258199
M13	EGFR	ENSG00000258317
M13	CD38	VDAC1P2
M13	NQO2	LINC02356
M15	PTPN1	ENSG00000261226
M15	ADAM17	ENSG00000236194
M15	CA1	SLC25A38P1
M15	SHBG	ENSG00000267484
M15	SRC	HNRNPA1P49
M15	ALDH2	SETP16
M15	HSD17B1	ENSG00000257740
M15	CBR1	ENSG00000258657
M15	INSR	LINC02498
M15	TPI1	lnc-ZCCHC24-8
M15	DHODH	ENSG00000249334
M15	PCK1	lnc-NEDD4L-2
M15	TK1	LOC105369781
M15	ARHGAP1	ENSG00000255004
M15	THRA	ENSG00000250338
M15	CCL5	lnc-EIF4E3-3
M15	ABO	lnc-GCA-5
M15	SDS	lnc-GPR27-16
M15	NR1H4	lnc-RNASET2-2
M15	FKBP1A	lnc-C1QTNF6-1
M15	NMNAT1	ENSG00000260121
M15	ALAD	lnc-MAP3K7-3
M15	KIT	ENSG00000272606
M15	CDK7	piR-52524
M15	AKT2	HSALNG0113565
M15	MME	piR-55650-032
M15	DTYMK	lnc-ERRFI1-4
M15	BHMT	lnc-FAP-3
M15	MAPK12	lnc-FAM76B-1
M15	ACAT1	piR-35530
M15	DCPS	lnc-KDM7A-1
M15	GSTM1	lnc-KDM7A-2
M15	RAB9A	ENSG00000232999
M15	PMS2	lnc-TBXAS1-1
M15	WARS1	lnc-DACT2-4
M15	RND3	MG828730-062
M15	TNF	HSALNG0084561
M15	IL2	lnc-IL2RB-1
M15	AKR1B1	lnc-HLA-DRB1-8
M15	ALDH2	lnc-HLA-DRB5-1-002
M15	CASP3	HSALNG0047286
M16	KDR	piR-37410
M16	SHBG	piR-32940
M16	HSD17B1	lnc-SSTR3-1
M16	NQO2	RF00017-5414
M16	THRA	RF00017-4045
M16	CDK6	lnc-RTKN2-5
M16	MMP13	lnc-BCL2L11-6-001
M16	ITK	lnc-BCL6-9
M16	SULT1E1	lnc-ADGRD2-2
M16	DCK	RF00017-4205
M16	AGXT	RF00017-4223
M16	NR1H4	RF00017-5418
M16	BST1	lnc-SLC1A2-4
M16	MMP1	L13304-028
M16	MMP9	RF00017-031
M16	VDR	piR-31432-064
M16	DTYMK	L13715-022
M16	PPP1CC	piR-31508-005
M16	KAT2B	ENSG00000272967
M16	GSTM1	ENSG00000273890
M18	CHEK1	RF00026-664
M18	CA2	ENSG00000226233
M18	KIF5B	SNORD128-001
M18	GSR	piR-30173
M18	ADH5	LOC105373724
M18	PLAU	lnc-NEU1-1
M18	CDK6	lnc-NEU1-2
M18	F7	LOC105369780
M18	HMGCR	ENSG00000254478
M18	HSD17B1	LOC105378119
M18	SHMT1	piR-36260-057
M18	CYP2C9	HSALNG0021699
M18	CBS	piR-42777
M18	KYAT1	RF00998-075
M18	NMNAT1	piR-59409-061
M18	MTHFD1	piR-43107-159
M18	FKBP1A	piR-52008-011
M18	GCK	HSALNG0034001
M18	NR1H4	NONHSAG026256.2
M18	SDS	piR-53177-042
M18	HSPA1A	piR-53431-565
M18	PKLR	HSALNG0049408
M18	CDK7	lnc-KCNH4-1
M18	CMA1	RF00017-5426
M18	GPI	piR-32214-093
M18	MME	piR-39701-054
M18	ARF4	piR-56341-105
M18	DTYMK	ENSG00000285842
M18	GSTA3	piR-32286-014
M18	RAF1	piR-41111-001
M18	RAB9A	RF00017-7881
M18	MAPK12	lnc-SLC37A1-2
M18	G6PD	ENSG00000286661
M18	TNF	RF00017-5677
M18	IL2	lnc-RRAS-4
M18	ALDH2	lnc-RRAS-5
M18	AKR1B1	RF00017-5943
M18	SLC29A1	piR-40154-156
M20	CFD	piR-49423-221
M20	CDK2	lnc-SLC26A2-1
M20	HK1	FJ868800
M20	MTAP	piR-39099-217
M20	HMGCR	RF00017-2761
M20	SHBG	lnc-PDE6A-1
M20	RNASE4	piR-31534-157
M20	PAH	piR-31534-168
M20	MMP8	HSALNG0133311
M20	GALK1	piR-53431-152
M20	ESRRG	piR-53338-079
M20	NQO2	LOC105371781
M20	RNASE3	piR-38580-159
M20	LGALS2	LOC105369441
M20	HDAC8	AKT1
M20	HEXB	CALR
M20	TGM3	IFI30
M20	BST1	GDNF
M20	JAK2	CD3G
M20	GCK	TRPM2
M20	CD209	IL27RA
M20	MAPK12	PTEN
M20	GP1BA	NFKB1
M20	HAGH	NQO1
M20	GCDH	IL7
M20	MME	IL15
M20	MME	SGCB
M20	SULT2B1	TTF2
M20	HRAS	MRPL28
M20	CLEC4M	ASMT
M20	RNASE2	IDH1
M20	CASP1	ITGB2
M20	RAB9A	FZD4
M23	KIF5B	RORA
M23	MIF	ITGAL
M23	ALB	MMP2
M23	TYMS	CD55
M23	HMGCR	HNF1A
M23	CHEK1	HRH2
M23	OTC	GDF15
M23	PDE3B	LINC00328
M23	AKR1C2	CASP1
M23	CDK6	RELA
M23	CBS	CCL2
M23	GPI	TXNRD2
M23	RNASE3	CDKN3
M23	SHMT1	MAGEA3
M23	ELANE	MAPK14
M23	CYP2C9	MMP1
M23	GSTT2B	VIM
M23	NR1H4	CD36
M23	DHODH	PIK3CG
M23	SDS	TXNRD1
M23	AGXT	ABCC4
M23	AKT2	IL5
M23	RARG	TGM1
M23	OAT	VIP
M23	CDK7	PRDX4
M23	BHMT	NTS
M23	ARF4	IL23A
M23	CDC42	PSIP1
M23	MAPK12	IVL
M23	SULT1E1	SOCS4
M23	GSTM1	LGI3
M23	RND3	LOC107988030
M23	RAB11A	PIK3R1
M23	NME2	DDX39B
M23	GSTM2	LINC00243
M24	GSTP1	ATAT1
M24	CES1	EGFL8
M24	F2	DDR1-DT
M24	SHBG	RNF5
M24	HSP90AA1	HCG22
M24	PDE4D	TNXB
M24	SHMT1	NEU1
M24	MAPK14	SFTA2
M24	DCK	GTF2H4
M24	PRKACA	TRIM26
M24	ABO	MICC
M24	MET	TRIM31
M24	VDR	PPT2
M24	ALDH2	LINC02571
M24	ESR1	TRIM15
M24	CA7	CCHCR1
M24	ESR2	ATP6V1G2-DDX39B
M24	CA12	PPT2-EGFL8
M24	CA4	LINC01149
M24	TBXAS1	POU5F1
M24	MAOA	LINC02570
M24	EGFR	MUCL3
M24	MGAM	GABPA
M24	HTR2A	HT
M24	HTR2C	HPGDS
M24	ADORA1	TRBV20OR9-2
M24	ADORA2A	TBP
M24	HSD17B1	BRAF
M24	ESRRA	COX2
M24	ESRRB	VIT
M24	ABCG2	RTL1
M24	CYP19A1	NFE2
M24	ALOX12	GSTK1
M24	TYR	IL24
M24	MIF	GSTM2
M24	XDH	LRR1
M24	PFKFB3	SLCO6A1
M24	IL2	ABO
M24	CBR1	IFNA13
M24	HSD17B2	SOAT1
M24	ABCB1	ROS1
M24	PTPRS	NLN
M24	ALOX15	CANX
M24	PTGS1	KIDINS220
M24	SLC6A2	ZNF410
M24	NOX4	PSMB10
M24	MAOB	USO1
M24	PON1	MAP2K7
M24	CA2	PRNP
M24	CA1	CD40
M24	STS	OPN4
M24	ACHE	GRAP2
M24	TLR9	PDLIM7
M24	ALOX5	PRDX6
M24	PPARA	PRSS1
M24	TNKS2	CBR1
M24	TNKS	CD69
M24	PTPN1	AIMP2
M24	CA9	SAFB
M24	PLAT	TLR3
M24	F10	CXCL11
M24	PLAU	PRDX2
M24	CA5B	MIR577
M24	MCL1	S100A1
M24	PPARG	RPS6KB1
M24	CDK5R1	CARD14
M25	ADH5	RANBP2
M25	KIF5B	MIR766
M25	YARS1	XRCC1
M25	PLAU	NR1H2
M25	TPI1	SUMO1
M25	HSD17B1	TRPC1
M25	ALDH2	C4BPA
M25	HSD11B1	TRP-AGG2-5
M25	HMGCR	SLC18A2
M25	NQO2	CCDC88A
M25	CYP2C9	ALOX15
M25	UCK2	ALOX12
M25	MTHFD1	SEC14L2
M25	TGM3	SIRT3
M25	BST1	FLNB
M25	DPP4	MYCBP2
M25	THRA	MMRN1
M25	INSR	FGFR2
M25	NMNAT1	QPCT
M25	HSPA1A	RNF19A
M25	HSPA1B	PYDC1
M25	AKT2	C1GALT1C1
M25	LGALS3	ABR
M25	NOS2	PGP
M25	ABO	IFNL3
M25	ARF4	GLI1
M25	BHMT	IL17B
M25	GSTO1	GATA3
M25	FOLH1	POLDIP2
M25	CDK7	IL22RA2
M25	MAPK12	NLRP3
M25	EIF4E	IL17F
M25	OAT	MTCO2P12
M25	PNMT	SH2B2
M25	GSTM1	AHSA1
M25	EIF4A1	LINC02210-CRHR1
M25	TYR	NXF1
M25	SRD5A1	CDX2
M25	SLC28A3	ABCB6
M25	SLC5A1	CALR3
M25	PYGL	RBM45
M25	NEU4	ELN
M25	AKR1B10	ATN1
M25	ESR1	DECR1
M25	SLC5A2	IFNLR1
M25	HSP90AA1	RMDN2
M26	KIF5B	CTNNB1
M26	EGFR	CRK
M26	SRC	SYBU
M26	PTPN1	ISYNA1
M26	HMGCR	RMDN1
M26	YARS1	SLC22A18
M26	OTC	OPRM1
M26	ADH5	NAIP
M26	CTNNA1	MTRR
M26	MTAP	TRPM1
M26	MET	PDGFRB
M26	PAK6	RMDN3
M26	UCK2	PPBP
M26	GLO1	PPARG
M26	MAPKAPK2	PPARD
M26	AGXT	NLE1
M26	ALAD	IL20RB
M26	HSPA1A	MBD3
M26	PLEKHA4	PIK3CD
M26	MAPK12	PIK3CA
M26	MME	PGD
M26	ARF4	KLK3
M26	CDK7	LINC01193
M26	SULT2B1	IFNB1
M26	GSTA3	HSPA1B
M26	GSTM1	HSPA1A
M26	NME2	HLA-F
M26	NMNAT3	HLA-E
M26	EIF4E	HLA-DRB3
M26	G6PD	MDM2
M26	PMS2	MBD1
M26	EIF4A1	MAOB
M26	SLC5A4	SH2D1A
M26	TYR	LMNA
M26	AKR1B10	SLC16A12
M26	NEU4	KLRC1
M26	SLC5A2	ITGAE
M26	SLC5A1	IDO1
M26	ECE1
M26	EPHX2
M26	MMP16
M26	MMP9
M26	MMP1
M26	MMP8
M26	CASP3
M27	PDE4D
M27	CDK2
M27	TYMS
M27	PTPN1
M27	SHBG
M27	ADH5
M27	CPB1
M27	MMP12
M27	NQO2
M27	SORD
M27	PLAU
M27	PDE3B
M27	CTNNA1
M27	RNASE4
M27	TPI1
M27	SHMT1
M27	TGM3
M27	SERPINA1
M27	DHODH
M27	CYP2C8
M27	CCL5
M27	CD1A
M27	Rheb
M27	NMNAT1
M27	ABO
M27	NR1H4
M27	DHFR
M27	BHMT
M27	GSTT2B
M27	FOLH1
M27	CDC42
M27	ARF4
M27	DTYMK
M27	HPRT1
M27	RAB9A
M27	ATIC
M27	RORA
M27	HNMT
M27	APAF1
M27	EIF4A1
M27	PTGS1
M27	ADORA3
M27	CYP19A1
M27	TERT
M27	ADORA2A
M27	HK2
M27	HK1
M27	MAG
M28	BCAT2
M28	MMP8
M28	SHMT1
M28	PCK1
M28	HMGCR
M28	REN
M28	MMP3
M28	ACP3
M28	IGF1
M28	NR1I2
M28	GCK
M28	DHODH
M28	CMA1
M28	HAGH
M28	BHMT
M28	GSTT2B
M28	GPI
M28	CDK7
M28	CASP1
M28	PMS2
M28	HADH
M29	KIF5B
M29	TYMS
M29	SRC
M29	NQO2
M29	LCK
M29	PLA2G2A
M29	ADH1C
M29	PAH
M29	HSD11B1
M29	HMGCR
M29	HCK
M29	TPI1
M29	AKR1C2
M29	DHODH
M29	THRB
M29	GSTA1
M29	NR1H4
M29	NMNAT1
M29	MAPK12
M29	SULT1E1
M29	MME
M29	BHMT
M29	CDK7
M29	RAN
M29	RAB9A
M29	PIK3R1
M29	GSTM2
M29	GSTM1
M29	OAT
M29	ITPKA
M29	TAP1
M29	HNMT
M29	PMS2
M29	EIF4A1
M29	TYR
M29	IMPDH2
M29	SRD5A1
M29	ESR1
M30	CASP7
M30	PAH
M30	YARS1
M30	CDK6
M30	NQO2
M30	ADH5
M30	LCK
M30	PDPK1
M30	HSD17B1
M30	ADH1C
M30	PCK1
M30	HCK
M30	UCK2
M30	HDAC8
M30	SHMT1
M30	CCL5
M30	DHODH
M30	CBS
M30	NOS2
M30	LGALS3
M30	FECH
M30	MME
M30	OAT
M30	HADH
M30	ALOX15
M30	ALOX12
M30	ALOX15B
M30	CHEK1
M30	WEE1
M30	KDR
M30	HSP90AA1
M30	RET
M30	PIK3R1
M30	CDK2
M30	EPHB2
M30	CYP19A1
M30	EZR
M30	GSK3B
M30	CDK4
M30	HTT
M30	MIF
M30	NR4A1
M30	RPS6KA2
M30	MET
M30	HSD17B3
M30	HDAC3
M30	HDAC2
M30	CCND3
M30	NCOR2
M30	HDAC3
M30	HDAC5
M30	HDAC7
M30	CTSS
M30	NCOR1
M30	HDAC3
M30	HDAC11
M30	HDAC4
M30	HDAC9
M30	HDAC10
M30	MMP8
M30	VCP
M30	PIM1
M30	ADAM17
M30	PIM2
M30	FLT1
M30	MAOB
M30	MMP25
M30	MMP16
M30	MMP1
M30	BMP1
M30	MMP7
M30	ADAM10
M30	CDK1
M30	MTOR
M30	PIK3CD
M30	PIK3CB
M30	PIK3CG
M30	PIK3CA
M30	RAF1
M30	DNM1
M30	TYR
M30	SIGMAR1
M30	MKNK1
M30	SYK
M30	MAPKAPK2
M30	LNPEP
M30	AURKA
M30	ADORA2A
M30	COMT
M30	LCK
M30	HSD17B2
M30	PIM3
M30	CASP3
M30	CASP7
M30	TBK1
M30	TOP1
M30	PDE7A
M30	PDK1
M30	SRC
M30	ABL1
M30	BRAF
M30	PLK1
M30	ALPL
M30	CCND1
M30	CDK4
M30	CCNE2
M30	CDK2
M30	MBD2
M30	PTGS1
M30	EGFR
M30	DBF4
M30	CDC7
M30	AKR1B10
M30	AKT1
M30	CCNE1
M30	CDK2
M30	AURKB
M30	CSNK1G1
M30	RPS6KA1
M30	CCNE1
M30	CDK3
M30	ROCK1
M30	MAPK1
M30	PDE10A
M30	ECE1
M30	TAAR1
M30	CA2
M30	CA1
M30	CA12
M30	CA9
M30	PIK3CA
M30	PIK3R1
M31	ESR1
M31	ME2
M31	KIF5B
M31	PCK1
M31	AKR1B1
M31	ADH5
M31	ESRRG
M31	INSR
M31	BST1
M31	PLEKHA4
M31	DHFR
M31	HSPA1A
M31	HSPA1B
M31	GSTT2B
M31	SULT1E1
M31	CDK7
M31	MAPK12
M31	PPP1CC
M31	RAB11A
M31	PMS2
M31	EIF4E
M32	PNPO
M32	SRC
M32	BCAT2
M32	ALB
M32	MIF
M32	CHEK1
M32	CCNA2
M32	IMPDH2
M32	CDK6
M32	PCK1
M32	PAK6
M32	TPI1
M32	ALDOA
M32	CYP2C9
M32	RNASE3
M32	PPARA
M32	GPI
M32	AGXT
M32	DTYMK
M32	NR1H4
M32	CTSG
M32	FKBP1A
M32	RNASE2
M32	BHMT
M32	UCK2
M32	REN
M32	ERI1
M32	PNMT
M32	RFK
M32	IL2
M32	CBR1
M32	STS
M32	CYP19A1
M32	CA12
M32	MGAM
M32	ESRRA
M32	ESRRB
M32	CA7
M32	CA4
M32	SLC6A2
M32	EGFR
M32	ALOX12
M32	HSD17B2
M32	MIF
M32	TYR
M32	TBXAS1
M32	PDE3A
M32	PDE3B
M32	PFKFB3
M32	PPARA
M32	MAOA
M32	HTR3A
M32	ADORA1
M32	PFKFB4
