# Supplementary material for: A Systematic Study of Yiqi Qubai Standard Decoction for Treating Vitiligo Based on UPLC-Q-TOF/MS Combined with Chemometrics, Molecular Docking, and Cellular and Zebrafish Assays
Source: Pharmaceuticals (Basel). 2023 Dec 11;16(12):1716. doi: 10.3390/ph16121716 (PMC10747336; doi:10.3390/ph16121716)
Supplement: Supplementary file 1 [file pharmaceuticals-16-01716-s001.zip › Table S8 Data of PPI network diagrams.xls]

## Sheet: Sheet1
Table S8 Data of PPI network diagrams
SUID	AverageShortestPathLength	Betweenness unDir	BetweennessCentrality	Closeness unDir	ClosenessCentrality	ClusteringCoefficient	Degree	Eccentricity	IsSingleNode	name	NeighborhoodConnectivity	NumberOfDirectedEdges	Radiality	selected	SelfLoops	shared name	Stress	TopologicalCoefficient
1339	1.29577	760.903	0.165253	0.010989	0.771739	0.27451	52	3	FALSE	AKT1	16.3077	52	0.926056	FALSE	0	AKT1	3746	0.236343
317	1.3662	494.315	0.11017	0.0104167	0.731959	0.292553	48	3	FALSE	TNF	16.7917	48	0.908451	TRUE	0	TNF	2986	0.246936
156	1.3662	562.924	0.113343	0.0105263	0.731959	0.311111	46	3	FALSE	ALB	17.3043	46	0.908451	TRUE	0	ALB	2876	0.247205
1340	1.57746	181.407	0.0363334	0.00909091	0.633929	0.438503	34	3	FALSE	MTOR	20.6765	34	0.855634	TRUE	0	MTOR	1256	0.308604
201	1.5493	242.454	0.0488083	0.00925926	0.645455	0.456439	33	3	FALSE	CASP3	21.1515	33	0.862676	TRUE	0	CASP3	1486	0.302165
207	1.5493	323.709	0.0655291	0.00925926	0.645455	0.392045	33	3	FALSE	ESR1	19.4848	33	0.862676	TRUE	0	ESR1	2022	0.278355
294	1.57746	222.094	0.0505002	0.00900901	0.633929	0.443548	32	3	FALSE	PTGS2	21.0312	32	0.855634	TRUE	0	PTGS2	1470	0.304801
114	1.61972	289.936	0.0548442	0.00884956	0.617391	0.389113	32	3	FALSE	PPARG	19.1562	32	0.84507	TRUE	0	PPARG	1460	0.294231
249	1.59155	128.095	0.0256608	0.00900901	0.628319	0.479839	32	3	FALSE	IGF1	21.7188	32	0.852113	TRUE	0	IGF1	996	0.319393
316	1.66197	133.043	0.0266222	0.00862069	0.601695	0.452874	30	3	FALSE	IL2	20.7333	30	0.834507	FALSE	0	IL2	784	0.318974
200	1.71831	181.519	0.036856	0.00833333	0.581967	0.554348	24	3	FALSE	MAPK1	23.875	24	0.820423	FALSE	0	MAPK1	996	0.361111
147	1.71831	37.6149	0.00751319	0.00833333	0.581967	0.608696	24	3	FALSE	MAPK14	25.0417	24	0.820423	FALSE	0	MAPK14	358	0.373756
1333	1.76056	97.5165	0.019621	0.00813008	0.568	0.498024	23	3	FALSE	PIK3CA	20.5217	23	0.809859	FALSE	0	PIK3CA	608	0.315719
1334	1.76056	49.2253	0.00990448	0.00813008	0.568	0.590476	21	3	FALSE	AR	24.4762	21	0.809859	FALSE	0	AR	348	0.365316
327	1.77465	19.496	0.00387088	0.00806452	0.563492	0.705263	20	3	FALSE	HGF	27.1	20	0.806338	FALSE	0	HGF	196	0.404478
1338	1.76056	67.3231	0.0136029	0.00813008	0.568	0.567251	19	3	FALSE	ACE	24.3158	19	0.809859	FALSE	0	ACE	632	0.352403
1337	1.80282	11.1843	0.00222291	0.00793651	0.554688	0.74269	19	3	FALSE	MMP2	27.3158	19	0.799296	FALSE	0	MMP2	120	0.413876
256	1.74648	92.6682	0.0186989	0.00819672	0.572581	0.508772	19	3	FALSE	SOD2	24.1579	19	0.81338	FALSE	0	SOD2	740	0.345113
374	1.84507	13.7133	0.00273269	0.00775194	0.541985	0.705882	18	3	FALSE	CCL5	25	18	0.788732	FALSE	0	CCL5	114	0.390625
247	1.85915	23.2557	0.00467922	0.00769231	0.537879	0.654412	17	3	FALSE	KIT	26.1765	17	0.785211	FALSE	0	KIT	276	0.409007
1327	1.85915	7.96507	0.00160263	0.00769231	0.537879	0.75	16	3	FALSE	PARP1	27	16	0.785211	FALSE	0	PARP1	80	0.415385
80	1.92958	16.1744	0.00325441	0.00740741	0.518248	0.633333	16	3	FALSE	PIK3R1	22.375	16	0.767606	FALSE	0	PIK3R1	156	0.372917
152	1.83099	218.005	0.0446482	0.0078125	0.546154	0.4	15	3	FALSE	GSTP1	19.3333	15	0.792254	FALSE	0	GSTP1	1146	0.287562
348	1.84507	5.8342	0.00113482	0.00775194	0.541985	0.828571	15	3	FALSE	CDK2	30.2	15	0.788732	FALSE	0	CDK2	66	0.450746
264	1.88732	10.45	0.00207244	0.00757576	0.529851	0.736264	14	3	FALSE	REN	27.6429	14	0.778169	FALSE	0	REN	84	0.425275
159	1.90141	4.65247	0.00093132	0.0075188	0.525926	0.824176	14	3	FALSE	CASP1	28.7143	14	0.774648	FALSE	0	CASP1	50	0.448661
1324	1.95775	26.4524	0.00523781	0.00729927	0.510791	0.56044	14	4	FALSE	SYK	23	14	0.760563	FALSE	0	SYK	200	0.377049
381	1.91549	6.40165	0.00126506	0.00746269	0.522059	0.75641	13	3	FALSE	DPP4	28.0769	13	0.771127	FALSE	0	DPP4	52	0.438702
1335	1.88732	24.8916	0.00492479	0.00757576	0.529851	0.628205	13	3	FALSE	AHR	28.3846	13	0.778169	FALSE	0	AHR	214	0.43007
108	1.90141	5.4695	0.00109603	0.0075188	0.525926	0.794872	13	3	FALSE	NOS2	28.7692	13	0.774648	FALSE	0	NOS2	70	0.442604
131	1.85915	24.8191	0.00512443	0.00769231	0.537879	0.636364	12	3	FALSE	ABCB1	28.4167	12	0.785211	FALSE	0	ABCB1	390	0.411836
1341	2.11268	169.007	0.0344192	0.00680272	0.473333	0.333333	12	3	FALSE	COMT	12.6667	12	0.721831	FALSE	0	COMT	1410	0.248366
150	1.90141	41.0486	0.0084966	0.0075188	0.525926	0.530303	12	3	FALSE	F2	24	12	0.774648	FALSE	0	F2	280	0.363636
1330	2.05634	5.30546	0.0010675	0.00694444	0.486301	0.787879	12	4	FALSE	PIK3CB	22.5833	12	0.735915	FALSE	0	PIK3CB	46	0.396199
1328	2.01408	4.80271	0.00096634	0.0070922	0.496503	0.772727	12	4	FALSE	PIK3CG	25.5	12	0.746479	FALSE	0	PIK3CG	64	0.425
229	1.91549	14.6664	0.00295098	0.00746269	0.522059	0.727273	12	3	FALSE	HSPA1A	27.1667	12	0.771127	FALSE	0	HSPA1A	130	0.417949
178	1.92958	0.818998	0.00016479	0.00740741	0.518248	0.945455	11	3	FALSE	MMP1	32	11	0.767606	FALSE	0	MMP1	12	0.492308
242	1.90141	97.2643	0.0203334	0.0075188	0.525926	0.472727	11	3	FALSE	ACHE	25	11	0.774648	FALSE	0	ACHE	910	0.373134
222	1.91549	26.2838	0.00542522	0.00746269	0.522059	0.527273	11	3	FALSE	TYR	25.0909	11	0.771127	FALSE	0	TYR	224	0.380165
238	1.95775	4.08582	0.00080682	0.00729927	0.510791	0.781818	11	3	FALSE	PTPN1	28.8182	11	0.760563	FALSE	0	PTPN1	50	0.457431
320	1.98592	16.7409	0.00346226	0.00719424	0.503546	0.6	10	3	FALSE	GSTM1	21.1	10	0.753521	FALSE	0	GSTM1	160	0.340323
1336	2.02817	61.109	0.0125349	0.00704225	0.493056	0.444444	10	3	FALSE	BCHE	20.2	10	0.742958	FALSE	0	BCHE	546	0.342373
1329	1.98592	0.348485	7.012e-05	0.00719424	0.503546	0.955556	10	4	FALSE	ARG1	31.7	10	0.753521	FALSE	0	ARG1	4	0.503175
1325	2.12676	2.07392	0.00041729	0.00671141	0.470199	0.844444	10	4	FALSE	PIK3CD	21.7	10	0.71831	FALSE	0	PIK3CD	16	0.401852
125	2.02817	11.4286	0.00219023	0.00704225	0.493056	0.555556	9	3	FALSE	PON1	22.5556	9	0.742958	FALSE	0	PON1	80	0.375926
176	1.98592	1.13012	0.00022739	0.00719424	0.503546	0.861111	9	3	FALSE	VDR	31.7778	9	0.753521	FALSE	0	VDR	12	0.504409
1326	1.98592	0	0	0.00719424	0.503546	1	8	3	FALSE	CASP7	34.625	8	0.753521	FALSE	0	CASP7	0	0.541016
126	2.26761	64.8623	0.0132017	0.00632911	0.440994	0.52381	7	3	FALSE	MAOB	11.7143	7	0.683099	FALSE	0	MAOB	584	0.260317
193	2.15493	1.3829	0.00027825	0.00662252	0.464052	0.857143	7	4	FALSE	FKBP1A	24.8571	7	0.711268	FALSE	0	FKBP1A	10	0.451948
157	2.04225	0	0	0.00699301	0.489655	1	7	4	FALSE	MIF	35.1429	7	0.739437	FALSE	0	MIF	0	0.56682
321	2.01408	7.02031	0.001379	0.0070922	0.496503	0.809524	7	3	FALSE	G6PD	33.4286	7	0.746479	FALSE	0	G6PD	52	0.530612
142	2.61972	10.0015	0.00210188	0.00546448	0.38172	0.666667	6	4	FALSE	MAOA	8.33333	6	0.59507	FALSE	0	MAOA	174	0.362319
1331	2.14085	1.31369	0.00025014	0.00666667	0.467105	0.733333	6	4	FALSE	BRAF	29.5	6	0.714789	FALSE	0	BRAF	14	0.517544
309	2.09859	0.576068	0.00011591	0.00680272	0.47651	0.866667	6	3	FALSE	SHBG	32.3333	6	0.725352	FALSE	0	SHBG	6	0.557471
1332	2.02817	0	0	0.00704225	0.493056	1	5	3	FALSE	SLC1A2	42.4	5	0.742958	FALSE	0	SLC1A2	0	0.6625
129	2.09859	16.7043	0.00329396	0.00680272	0.47651	0.7	5	4	FALSE	ALOX15	33.2	5	0.725352	FALSE	0	ALOX15	106	0.544262
246	2.94366	8.04167	0.00161804	0.00487805	0.339713	0.6	5	4	FALSE	TPH1	6.6	5	0.514085	FALSE	0	TPH1	22	0.457143
106	2.85915	9.35125	0.00188154	0.00502513	0.349754	0.6	5	4	FALSE	PNMT	6.8	5	0.535211	FALSE	0	PNMT	22	0.388235
3772	2.11268		0.00349303		0.473333	0.5	4	4	FALSE	PPARD	33.5	4	0.721831	FALSE	0	PPARD	128	0.554167
110	2.1831	0	0	0.00653595	0.458065	1	4	3	FALSE	HSPA1B	29.5	4	0.704225	FALSE	0	HSPA1B	0	0.546296
137	2.09859	0.409207	7.566e-05	0.00680272	0.47651	0.833333	4	3	FALSE	ESRRA	34	4	0.725352	FALSE	0	ESRRA	8	0.566667
323	2.23944	2.18182	0.000439	0.00641026	0.446541	0.666667	4	3	FALSE	GSTM2	20.75	4	0.690141	FALSE	0	GSTM2	8	0.415
314	2.16901	0	0	0.00657895	0.461039	1	4	3	FALSE	XDH	36.25	4	0.707746	FALSE	0	XDH	0	0.659091
385	2.22535	40.9803	0.00832167	0.00645161	0.449367	0.5	4	3	FALSE	PAH	18.5	4	0.693662	FALSE	0	PAH	282	0.365
133	2.23944	0	0	0.00636943	0.446541	1	3	4	FALSE	PFKFB3	31	3	0.690141	FALSE	0	PFKFB3	0	0.584906
190	2.40845	23.5501	0.00479595	0.00595238	0.415205	0.333333	3	4	FALSE	CBR1	17.6667	3	0.647887	FALSE	0	CBR1	244	0.444444
202	2.25352	0	0	0.00632911	0.44375	1	3	4	FALSE	PTPN22	30.6667	3	0.68662	FALSE	0	PTPN22	0	0.578616
356	2.25352	0	0	0.00632911	0.44375	1	2	4	FALSE	PMS2	37.5	2	0.68662	FALSE	0	PMS2	0	0.707547
134	2.5493	0	0	0.00558659	0.392265	1	2	4	FALSE	ALOX12	18.5	2	0.612676	FALSE	0	ALOX12	0	0.578125
1322	2.57746	0	0.0001006	0.00549451	0.387978	0	2	4	FALSE	NR1H2	18	2	0.605634	FALSE	0	NR1H2	2	0.548387
257	2.8169	0	0	0.00507614	0.355	0	1	4	FALSE	AHCY	15	1	0.545775	FALSE	0	AHCY	0	0
1323	2.70423	0	0	0.00529101	0.369792	0	1	4	FALSE	PDE10A	24	1	0.573944	FALSE	0	PDE10A	0	0
