# Supplementary material for: A Systematic Study of Yiqi Qubai Standard Decoction for Treating Vitiligo Based on UPLC-Q-TOF/MS Combined with Chemometrics, Molecular Docking, and Cellular and Zebrafish Assays
Source: Pharmaceuticals (Basel). 2023 Dec 11;16(12):1716. doi: 10.3390/ph16121716 (PMC10747336; doi:10.3390/ph16121716)
Supplement: Supplementary file 1 [file pharmaceuticals-16-01716-s001.zip › Table S9 The degree value in the CTD network.xls]

## Sheet: Sheet1
Table S9 The degree value in the CTD network
SUID	AverageShortestPathLength	BetweennessCentrality	ClosenessCentrality	Degree	Eccentricity	IsSingleNode	name	NeighborhoodConnectivity	NumberOfDirectedEdges	PartnerOfMultiEdgedNodePairs	Radiality	selected	shared name	Stress	TopologicalCoefficient	Type
176	1.3	0.604535	0.769231	78	3	FALSE	Vtiligo	4.42308	78	0	0.9	FALSE	Vtiligo	41120	0.110422	disease
899	1.72727	0.124677	0.578947	31	3	FALSE	YQD	9.6129	31	0	0.757576	TRUE	YQD	14566	0.110422	drug
146	2.26364	0.0454552	0.441767	25	3	FALSE	M30	4.88	25	0	0.578788	FALSE	M30	3820	0.125161	mol
122	2.28182	0.0397702	0.438247	24	3	FALSE	M24	6.58333	24	0	0.572727	FALSE	M24	4744	0.180108	mol
900	2.28182	0.0386662	0.438247	24	3	FALSE	C42	5.83333	24	0	0.572727	FALSE	C42	4124	0.155914	mol
159	2.48182	0.0115276	0.40293	14	3	FALSE	M32	7.76923	14	1	0.506061	FALSE	M32	1572	0.218362	mol
93	2.48182	0.0117649	0.40293	13	3	FALSE	M10	8.15385	13	0	0.506061	FALSE	M10	1652	0.230769	mol
109	2.48182	0.00950957	0.40293	13	3	FALSE	M13	10.0769	13	0	0.506061	FALSE	M13	1924	0.292804	mol
111	2.48182	0.0110609	0.40293	13	3	FALSE	M15	9.76923	13	0	0.506061	FALSE	M15	1992	0.282878	mol
84	2.07273	0.0174145	0.482456	12	3	FALSE	GSTM1	15.5	12	0	0.642424	FALSE	GSTM1	2984	0.185897	gene
91	2.5	0.0092736	0.4	12	3	FALSE	M9	9.75	12	0	0.5	FALSE	M9	1606	0.282258	mol
78	2.51818	0.00722989	0.397112	11	3	FALSE	M5	10.2727	11	0	0.493939	FALSE	M5	1354	0.29912	mol
86	2.09091	0.0134517	0.478261	11	3	FALSE	IL2	18.4545	11	0	0.636364	FALSE	IL2	2850	0.223776	gene
104	2.51818	0.00869133	0.397112	11	3	FALSE	M12	9.54545	11	0	0.493939	FALSE	M12	1378	0.27566	mol
77	2.10909	0.0145292	0.474138	10	3	FALSE	PMS2	15.8	10	0	0.630303	FALSE	PMS2	2146	0.189744	gene
85	2.10909	0.0118816	0.474138	10	3	FALSE	TNF	17.2	10	0	0.630303	FALSE	TNF	2174	0.207692	gene
88	2.53636	0.0048122	0.394265	10	3	FALSE	M6	11.4	10	0	0.487879	FALSE	M6	1138	0.335484	mol
89	2.10909	0.0144285	0.474138	10	3	FALSE	SHBG	17.3	10	0	0.630303	FALSE	SHBG	2348	0.208974	gene
103	2.10909	0.0136048	0.474138	10	3	FALSE	TYR	21	10	0	0.630303	FALSE	TYR	2786	0.25641	gene
135	2.53636	0.00791865	0.394265	10	3	FALSE	M25	9.3	10	0	0.487879	FALSE	M25	1148	0.267742	mol
165	2.53636	0.00663423	0.394265	10	3	FALSE	P3	9.7	10	0	0.487879	FALSE	P3	1116	0.280645	mol
76	2.12727	0.0127479	0.470085	9	3	FALSE	ABO	18	9	0	0.624242	FALSE	ABO	2012	0.217949	gene
87	2.12727	0.00900032	0.470085	9	3	FALSE	XDH	21.6667	9	0	0.624242	FALSE	XDH	2140	0.264957	gene
105	2.12727	0.0134141	0.470085	9	3	FALSE	ESR1	19.7778	9	0	0.624242	FALSE	ESR1	2132	0.240741	gene
139	2.55455	0.0053529	0.391459	9	3	FALSE	M26	10.3333	9	0	0.481818	FALSE	M26	972	0.301075	mol
143	2.55455	0.00615431	0.391459	9	3	FALSE	M29	10.3333	9	0	0.481818	FALSE	M29	976	0.301075	mol
73	2.14545	0.0107569	0.466102	8	3	FALSE	PAH	19.625	8	0	0.618182	FALSE	PAH	1710	0.238782	gene
82	2.14545	0.00850275	0.466102	8	3	FALSE	GSTM2	18.75	8	0	0.618182	FALSE	GSTM2	1516	0.227564	gene
901	2.57273	0.00522872	0.388693	8	3	FALSE	C31	8.875	8	0	0.475758	FALSE	C31	702	0.254032	mol
74	2.16364	0.00837105	0.462185	7	3	FALSE	DPP4	18.7143	7	0	0.612121	FALSE	DPP4	1242	0.227106	gene
79	2.16364	0.00848932	0.462185	7	3	FALSE	CDK2	23.2857	7	0	0.612121	FALSE	CDK2	1482	0.285714	gene
83	2.16364	0.0071437	0.462185	7	3	FALSE	G6PD	19	7	0	0.612121	FALSE	G6PD	1174	0.230769	gene
92	2.16364	0.010179	0.462185	7	3	FALSE	REN	18.2857	7	0	0.612121	FALSE	REN	1262	0.221612	gene
100	2.59091	0.00312616	0.385965	7	3	FALSE	M11	11.1429	7	0	0.469697	FALSE	M11	614	0.327189	mol
101	2.16364	0.00878728	0.462185	7	3	FALSE	PTPN1	20.4286	7	0	0.612121	FALSE	PTPN1	1322	0.249084	gene
112	2.16364	0.00630227	0.462185	7	3	FALSE	CBR1	24.2857	7	0	0.612121	FALSE	CBR1	1434	0.298535	gene
120	2.18182	0.00786953	0.458333	7	3	FALSE	MIF	24.8333	7	1	0.606061	FALSE	MIF	1116	0.305556	gene
140	2.59091	0.00367389	0.385965	7	3	FALSE	M27	10.4286	7	0	0.469697	FALSE	M27	598	0.304147	mol
72	2.60909	0.00238463	0.383275	6	3	FALSE	M2	11.8333	6	0	0.463636	FALSE	M2	480	0.349462	mol
75	2.18182	0.00620415	0.458333	6	3	FALSE	CCL5	23.5	6	0	0.606061	FALSE	CCL5	1072	0.288462	gene
90	2.18182	0.00437588	0.458333	6	3	FALSE	PTGS2	25	6	0	0.606061	FALSE	PTGS2	1034	0.307692	gene
102	2.18182	0.00704959	0.458333	6	3	FALSE	HSPA1A	19.1667	6	0	0.606061	FALSE	HSPA1A	924	0.232906	gene
110	2.18182	0.00518293	0.458333	6	3	FALSE	FKBP1A	24.5	6	0	0.606061	FALSE	FKBP1A	1068	0.301282	gene
116	2.60909	0.00220975	0.383275	6	3	FALSE	M18	11.8333	6	0	0.463636	FALSE	M18	440	0.349462	mol
160	2.60909	0.00390988	0.383275	6	3	FALSE	P1	8.5	6	0	0.463636	FALSE	P1	396	0.241935	mol
166	2.60909	0.00372086	0.383275	6	3	FALSE	P4	9.16667	6	0	0.463636	FALSE	P4	420	0.263441	mol
907	2.60909	0.00313398	0.383275	6	3	FALSE	C13	10.5	6	0	0.463636	FALSE	C13	456	0.306452	mol
81	2.2	0.00604939	0.454545	5	3	FALSE	HGF	22.2	5	0	0.6	FALSE	HGF	716	0.271795	gene
96	2.2	0.00622994	0.454545	5	3	FALSE	IGF1	21.8	5	0	0.6	FALSE	IGF1	720	0.266667	gene
99	2.2	0.00271921	0.454545	5	3	FALSE	ACHE	30.4	5	0	0.6	FALSE	ACHE	792	0.376923	gene
107	2.2	0.00358895	0.454545	5	3	FALSE	CASP3	27.2	5	0	0.6	FALSE	CASP3	792	0.335897	gene
113	2.62727	0.00191634	0.380623	5	3	FALSE	M16	12.4	5	0	0.457576	FALSE	M16	336	0.367742	mol
114	2.2	0.00582821	0.454545	5	3	FALSE	MMP1	24.6	5	0	0.6	FALSE	MMP1	780	0.302564	gene
117	2.62727	0.00195762	0.380623	5	3	FALSE	M20	12	5	0	0.457576	FALSE	M20	336	0.354839	mol
119	2.62727	0.00208253	0.380623	5	3	FALSE	M23	12	5	0	0.457576	FALSE	M23	328	0.354839	mol
124	2.2	0.00562371	0.454545	5	3	FALSE	F2	24.8	5	0	0.6	FALSE	F2	776	0.305128	gene
128	2.2	0.00243296	0.454545	5	3	FALSE	ALOX12	32.8	5	0	0.6	FALSE	ALOX12	820	0.407692	gene
142	2.62727	0.00220941	0.380623	5	3	FALSE	M28	11.4	5	0	0.457576	FALSE	M28	328	0.335484	mol
158	2.62727	0.00202321	0.380623	5	3	FALSE	M31	11.8	5	0	0.457576	FALSE	M31	328	0.348387	mol
168	2.2	0.00619219	0.454545	5	3	FALSE	MMP2	24.2	5	0	0.6	FALSE	MMP2	772	0.297436	gene
905	2.62727	0.00311599	0.380623	5	3	FALSE	C24	9	5	0	0.457576	FALSE	C24	292	0.258065	mol
902	2.62727	0.00230944	0.380623	5	3	FALSE	C30	10.4	5	0	0.457576	FALSE	C30	316	0.303226	mol
94	2.21818	0.0027347	0.45082	4	3	FALSE	AHCY	27.25	4	0	0.593939	FALSE	AHCY	494	0.336538	gene
115	2.21818	0.00301187	0.45082	4	3	FALSE	VDR	32.75	4	0	0.593939	FALSE	VDR	526	0.407051	gene
118	2.21818	0.00537388	0.45082	4	3	FALSE	CASP1	23.25	4	0	0.593939	FALSE	CASP1	494	0.285256	gene
126	2.21818	0.00148108	0.45082	4	3	FALSE	MAOA	34.75	4	0	0.593939	FALSE	MAOA	494	0.432692	gene
127	2.21818	0.00148108	0.45082	4	3	FALSE	ESRRA	34.75	4	0	0.593939	FALSE	ESRRA	494	0.432692	gene
129	2.21818	0.00148108	0.45082	4	3	FALSE	PFKFB3	34.75	4	0	0.593939	FALSE	PFKFB3	494	0.432692	gene
131	2.21818	0.00134621	0.45082	4	3	FALSE	ALOX15	37.75	4	0	0.593939	FALSE	ALOX15	538	0.471154	gene
164	2.64545	0.0015348	0.378007	4	3	FALSE	P2	12.25	4	0	0.451515	FALSE	P2	218	0.362903	mol
80	2.23636	0.00142213	0.447154	3	3	FALSE	DDX39B	33.6667	3	0	0.587879	FALSE	DDX39B	290	0.418803	gene
95	2.23636	0.00144914	0.447154	3	3	FALSE	SOD2	33.6667	3	0	0.587879	FALSE	SOD2	298	0.418803	gene
97	2.23636	0.00132792	0.447154	3	3	FALSE	KIT	34.6667	3	0	0.587879	FALSE	KIT	310	0.431624	gene
98	2.23636	0.00177755	0.447154	3	3	FALSE	TPH1	33	3	0	0.587879	FALSE	TPH1	310	0.410256	gene
108	2.23636	0.00119584	0.447154	3	3	FALSE	MAPK1	38	3	0	0.587879	FALSE	MAPK1	306	0.474359	gene
121	2.23636	0.00232016	0.447154	3	3	FALSE	ALB	32	3	0	0.587879	FALSE	ALB	314	0.397436	gene
130	2.23636	0.00065936	0.447154	3	3	FALSE	ABCB1	42	3	0	0.587879	FALSE	ABCB1	274	0.525641	gene
132	2.23636	0.00075682	0.447154	3	3	FALSE	MAOB	42.3333	3	0	0.587879	FALSE	MAOB	302	0.529915	gene
136	2.23636	0.00252086	0.447154	3	3	FALSE	HSPA1B	31	3	0	0.587879	FALSE	HSPA1B	310	0.384615	gene
137	2.23636	0.00137369	0.447154	3	3	FALSE	NOS2	37.6667	3	0	0.587879	FALSE	NOS2	314	0.470085	gene
138	2.23636	0.00150648	0.447154	3	3	FALSE	PNMT	33.6667	3	0	0.587879	FALSE	PNMT	314	0.418803	gene
141	2.23636	0.00272724	0.447154	3	3	FALSE	RORA	30.3333	3	0	0.587879	FALSE	RORA	318	0.376068	gene
144	2.23636	0.00140044	0.447154	3	3	FALSE	PIK3R1	37.3333	3	0	0.587879	FALSE	PIK3R1	310	0.465812	gene
153	2.23636	0.00076964	0.447154	3	3	FALSE	SYK	42.3333	3	0	0.587879	FALSE	SYK	302	0.529915	gene
161	2.23636	0.00348337	0.447154	3	3	FALSE	ACE	29.3333	3	0	0.587879	FALSE	ACE	318	0.363248	gene
163	2.23636	0.00218843	0.447154	3	3	FALSE	ARG1	36	3	0	0.587879	FALSE	ARG1	318	0.448718	gene
167	2.23636	0.0019473	0.447154	3	3	FALSE	PARP1	36	3	0	0.587879	FALSE	PARP1	314	0.448718	gene
106	2.25455	0.00067504	0.443548	2	3	FALSE	PTPN22	44.5	2	0	0.581818	FALSE	PTPN22	140	0.557692	gene
123	2.25455	0.00027772	0.443548	2	3	FALSE	GSTP1	51	2	0	0.581818	FALSE	GSTP1	114	0.641026	gene
125	2.25455	0.00027772	0.443548	2	3	FALSE	MAPK14	51	2	0	0.581818	FALSE	MAPK14	114	0.641026	gene
133	2.25455	0.00027772	0.443548	2	3	FALSE	PON1	51	2	0	0.581818	FALSE	PON1	114	0.641026	gene
134	2.25455	0.00027772	0.443548	2	3	FALSE	PPARG	51	2	0	0.581818	FALSE	PPARG	114	0.641026	gene
145	2.25455	0.00082462	0.443548	2	3	FALSE	TAP1	43.5	2	0	0.581818	FALSE	TAP1	144	0.544872	gene
147	2.25455	0.00027867	0.443548	2	3	FALSE	CASP7	51.5	2	0	0.581818	FALSE	CASP7	112	0.647436	gene
148	2.25455	0.00027867	0.443548	2	3	FALSE	MTOR	51.5	2	0	0.581818	FALSE	MTOR	112	0.647436	gene
149	2.25455	0.00027867	0.443548	2	3	FALSE	PIK3CD	51.5	2	0	0.581818	FALSE	PIK3CD	112	0.647436	gene
150	2.25455	0.00027867	0.443548	2	3	FALSE	PIK3CB	51.5	2	0	0.581818	FALSE	PIK3CB	112	0.647436	gene
151	2.25455	0.00027867	0.443548	2	3	FALSE	PIK3CG	51.5	2	0	0.581818	FALSE	PIK3CG	112	0.647436	gene
152	2.25455	0.00027867	0.443548	2	3	FALSE	PIK3CA	51.5	2	0	0.581818	FALSE	PIK3CA	112	0.647436	gene
154	2.25455	0.00027867	0.443548	2	3	FALSE	COMT	51.5	2	0	0.581818	FALSE	COMT	112	0.647436	gene
155	2.25455	0.00027867	0.443548	2	3	FALSE	BRAF	51.5	2	0	0.581818	FALSE	BRAF	112	0.647436	gene
156	2.25455	0.00027867	0.443548	2	3	FALSE	AKT1	51.5	2	0	0.581818	FALSE	AKT1	112	0.647436	gene
157	2.25455	0.00027867	0.443548	2	3	FALSE	PDE10A	51.5	2	0	0.581818	FALSE	PDE10A	112	0.647436	gene
162	2.25455	0.00144012	0.443548	2	3	FALSE	SLC1A2	42	2	0	0.581818	FALSE	SLC1A2	150	0.525641	gene
174	2.25455	0.001444	0.443548	2	3	FALSE	NR1H2	42	2	0	0.581818	FALSE	NR1H2	150	0.525641	gene
904	2.25455	0.0017613	0.443548	2	3	FALSE	SEC14L2	41.5	2	0	0.581818	FALSE	SEC14L2	152	0.519231	gene
903	2.25455	0.0017613	0.443548	2	3	FALSE	PPARD	41.5	2	0	0.581818	FALSE	PPARD	152	0.519231	gene
169	2.25455	0.00028321	0.443548	2	3	FALSE	GRK6	51	2	0	0.581818	FALSE	GRK6	114	0.641026	gene
170	2.25455	0.00028321	0.443548	2	3	FALSE	AHR	51	2	0	0.581818	FALSE	AHR	114	0.641026	gene
171	2.25455	0.00028321	0.443548	2	3	FALSE	AR	51	2	0	0.581818	FALSE	AR	114	0.641026	gene
172	2.25455	0.00028321	0.443548	2	3	FALSE	BCHE	51	2	0	0.581818	FALSE	BCHE	114	0.641026	gene
